# Supplementary material for: Vaccination-Challenge Trials in Beagle Dogs Using Whole-Cell Leptospira interrogans Serovar Copenhageni Vaccine: Prevention of Clinical Leptospirosis, Serological, Leptospiremia, Leptospiruria, Cytokines, Hematological, and Pathological Changes
Source: Pathogens. 2025 Jun 20;14(7):611. doi: 10.3390/pathogens14070611 (PMC12300908; doi:10.3390/pathogens14070611)
Supplement: Supplementary file 1 [file pathogens-14-00611-s001.zip]

Archive with 1 entries (1 files):
- pathogens-3643514-supplementary.pdf
